# Supplementary material for: Episodic Memory Encoding and Retrieval in Face-Name Paired Paradigm: An fNIRS Study
Source: Brain Sci. 2021 Jul 19;11(7):951. doi: 10.3390/brainsci11070951 (PMC8305286; doi:10.3390/brainsci11070951)
Supplement: Supplementary file 1 [file brainsci-11-00951-s001.zip]

Archive with 1 entries (1 files):
- brainsci-1230647-supplementary.pdf
